# Supplementary material for: Pivotal Studies for Drugs About to Be Launched for Rare Diseases: Will They Better Support Health Technology Assessment and Market Access than in the Past?
Source: J Mark Access Health Policy. 2025 Jul 25;13(3):37. doi: 10.3390/jmahp13030037 (PMC12372023; doi:10.3390/jmahp13030037)
Supplement: Supplementary file 1 [file jmahp-13-00037-s001.zip]

Archive with 1 entries (1 files):
- jmahp-3665255-supplementary.pdf
